# Supplementary material for: Future Incidence of Malignant Mesothelioma in South Korea: Updated Projection to 2038
Source: Int J Environ Res Public Health. 2021 Jun 19;18(12):6614. doi: 10.3390/ijerph18126614 (PMC8296497; doi:10.3390/ijerph18126614)
Supplement: Supplementary file 1 [file ijerph-18-06614-s001.zip]

Archive with 1 entries (1 files):
- ijerph-1226680-supplementary.pdf
